# Supplementary material for: A New Role for Myosin II in Vesicle Fission
Source: PLoS One. 2014 Jun 24;9(6):e100757. doi: 10.1371/journal.pone.0100757 (PMC4069105; doi:10.1371/journal.pone.0100757)
Supplement: Video S3 — Exocytosis and endocytosis dynamics of a mast cell treated with ML-7 in the presence of FM1-43. Scale bar: 5 µm. (ZIP) [file pone.0100757.s004.zip]

Archive with 1 entries (1 files):
- Video_S3.avi
